# Supplementary material for: Genome-Wide Association Study Identifies 12 Loci Associated with Body Weight at Age 8 Weeks in Korean Native Chickens
Source: Genes (Basel). 2021 Jul 29;12(8):1170. doi: 10.3390/genes12081170 (PMC8394794; doi:10.3390/genes12081170)
Supplement: Supplementary file 1 [file genes-12-01170-s001.zip]

Archive with 1 entries (1 files):
- genes-1291470-supplementary.xlsx
