# Supplementary material for: Genome-Wide Association Study Identifies 12 Loci Associated with Body Weight at Age 8 Weeks in Korean Native Chickens
Source: Genes (Basel). 2021 Jul 29;12(8):1170. doi: 10.3390/genes12081170 (PMC8394794; doi:10.3390/genes12081170)
Supplement: Supplementary file 1 [file genes-12-01170-s001.zip › genes-1291470-supplementary.xlsx]

## Sheet: onlyRY_P0.05_SNP_GO_BP
Supplementary File S2: List of all Gene Ontology terms and Kyoto Encyclopedia Genes and Genomes pathways enriched using for body weight-associated genes associated with BW
Category	Term_ID	Term	Count	%	PValue	Genes	List Total	Pop Hits	Pop Total	Fold Enrichment	Bonferroni	Benjamini	FDR
GOTERM_BP_DIRECT	GO:0045944	positive regulation of transcription from RNA polymerase II promoter	34	4.86409	0.00633683	RB1, RNASEL, BMPR2, PID1, KDM1A, TNKS, PLAG1, GATA4, TCF20, LDB2, MYSM1, HIF1A, NPAS2, ABRA, SPIC, PPP3CA, EPCAM, CREB3L1, TBX20, CYTL1, PPARGC1A, E2F7, TP63, NCOA1, XRCC6, AUTS2, LMO4, DAB2IP, ARNT, EBF2, ASH1L, BMP5, NFIA, CDH13	479	395	8994	1.61622	0.99999	1	1
GOTERM_BP_DIRECT	GO:2001235	positive regulation of apoptotic signaling pathway	5	0.715308	0.00672775	DAB2IP, PTEN, CASP2, TP63, TGFBR1	479	15	8994	6.25887	0.999995	1	1
GOTERM_BP_DIRECT	GO:0001755	neural crest cell migration	8	1.14449	0.00698591	RET, SEMA5B, SEMA6D, HTR2B, NRTN, CTNNA2, HIF1A, CORO1C	479	43	8994	3.49332	0.999997	1	1
GOTERM_BP_DIRECT	GO:0046886	positive regulation of hormone biosynthetic process	3	0.429185	0.00815843	KDM1A, ARNT, HIF1A	479	3	8994	18.7766	1	1	1
GOTERM_BP_DIRECT	GO:0051017	actin filament bundle assembly	5	0.715308	0.0132917	EPS8, PCDH15, PLS3, LCP1, ADD1	479	18	8994	5.21573	1	1	1
GOTERM_BP_DIRECT	GO:0048286	lung alveolus development	5	0.715308	0.0193532	MYOCD, EDN2, BMPR2, MAPK8IP3, TNS3	479	20	8994	4.69415	1	1	1
GOTERM_BP_DIRECT	GO:0009611	response to wounding	4	0.572246	0.0229084	MAP2K4, TGFB2, ABHD2, SLC1A2	479	12	8994	6.25887	1	1	1
GOTERM_BP_DIRECT	GO:0051968	positive regulation of synaptic transmission, glutamatergic	3	0.429185	0.0253217	RELN, NRXN1, TNR	479	5	8994	11.266	1	1	1
GOTERM_BP_DIRECT	GO:0035176	social behavior	5	0.715308	0.0268801	BRINP1, NRXN1, PTEN, ANXA7, KALRN	479	22	8994	4.26741	1	1	1
GOTERM_BP_DIRECT	GO:0051091	positive regulation of sequence-specific DNA binding transcription factor activity	7	1.00143	0.0277304	PPP3CA, MYOCD, KDM1A, PTEN, CYTL1, PPARGC1A, ABRA	479	44	8994	2.98719	1	1	1
GOTERM_BP_DIRECT	GO:0090630	activation of GTPase activity	7	1.00143	0.0336888	ARHGEF10, RABGAP1L, RALGAPB, TBC1D5, TBC1D8, TBC1D14, CORO1C	479	46	8994	2.85731	1	1	1
GOTERM_BP_DIRECT	GO:2000134	negative regulation of G1/S transition of mitotic cell cycle	4	0.572246	0.0421116	RB1, CTDSPL, PTEN, E2F7	479	15	8994	5.0071	1	1	1
GOTERM_BP_DIRECT	GO:0048675	axon extension	4	0.572246	0.0421116	SEMA5B, MAPT, VCL, DCLK1	479	15	8994	5.0071	1	1	1
GOTERM_BP_DIRECT	GO:0045893	positive regulation of transcription, DNA-templated	17	2.43205	0.0438079	ATF7IP, RET, ARNT2, ANKRD49, GATA4, PHB, FOXN2, HIF1A, TGFBR1, NPAS2, ACACA, FGF7, PRDM16, IRF6, PPARGC1A, LGR4, BANP	479	189	8994	1.6889	1	1	1
GOTERM_BP_DIRECT	GO:0030334	regulation of cell migration	6	0.858369	0.0444906	LMO4, LAMA4, PLXNA1, LDB2, MYSM1, VCL	479	37	8994	3.04486	1	1	1
GOTERM_BP_DIRECT	GO:0001894	tissue homeostasis	3	0.429185	0.0495461	RB1, ANKRD11, ACACA	479	7	8994	8.04712	1	1	1
GOTERM_BP_DIRECT	GO:0051764	actin crosslink formation	3	0.429185	0.0495461	EPS8, PLS3, LCP1	479	7	8994	8.04712	1	1	1
GOTERM_BP_DIRECT	GO:0035264	multicellular organism growth	7	1.00143	0.0520078	PLAG1, ANKRD11, SLC1A2, PCDH15, SOS1, APBA2, ADD1	479	51	8994	2.57718	1	1	1
GOTERM_BP_DIRECT	GO:0001501	skeletal system development	6	0.858369	0.0539539	BCAN, FGFRL1, TP63, TGFBR1, HAPLN2, BMP5	479	39	8994	2.88871	1	1	1
GOTERM_BP_DIRECT	GO:0006891	intra-Golgi vesicle-mediated transport	4	0.572246	0.0582158	COPA, CUX1, GOSR1, RAB6A	479	17	8994	4.41803	1	1	1
GOTERM_BP_DIRECT	GO:0001666	response to hypoxia	7	1.00143	0.060751	ARNT2, MYOCD, TGFB2, ITPR2, ARNT, HIF1A, SOD3	479	53	8994	2.47993	1	1	1
GOTERM_BP_DIRECT	GO:0060013	righting reflex	3	0.429185	0.0637832	USP46, AUTS2, PCDH15	479	8	8994	7.04123	1	1	1
GOTERM_BP_DIRECT	GO:0048149	behavioral response to ethanol	3	0.429185	0.0637832	USP46, EPS8, CRHR1	479	8	8994	7.04123	1	1	1
GOTERM_BP_DIRECT	GO:2000463	positive regulation of excitatory postsynaptic potential	3	0.429185	0.0637832	RELN, NRXN1, PTEN	479	8	8994	7.04123	1	1	1
GOTERM_BP_DIRECT	GO:0090129	positive regulation of synapse maturation	3	0.429185	0.0637832	RELN, NRXN1, DAB2IP	479	8	8994	7.04123	1	1	1
GOTERM_BP_DIRECT	GO:0010862	positive regulation of pathway-restricted SMAD protein phosphorylation	5	0.715308	0.0653591	TGFB2, BMPR2, LEFTY2, TGFBR1, BMP5	479	29	8994	3.23735	1	1	1
GOTERM_BP_DIRECT	GO:0032922	circadian regulation of gene expression	5	0.715308	0.0723897	NGFR, GFPT1, PPARGC1A, LGR4, NPAS2	479	30	8994	3.12944	1	1	1
GOTERM_BP_DIRECT	GO:0007156	homophilic cell adhesion via plasma membrane adhesion molecules	9	1.28755	0.0729851	RET, DSCAM, CDH23, PCDH15, CDH13, PTPRM, FAT3, DSCAML1, PCDHAC2	479	83	8994	2.03602	1	1	1
GOTERM_BP_DIRECT	GO:0035023	regulation of Rho protein signal transduction	6	0.858369	0.0761076	ARHGEF10, FGD6, MYO9B, SOS1, ARHGEF7, KALRN	479	43	8994	2.61999	1	1	1
GOTERM_BP_DIRECT	GO:0043616	keratinocyte proliferation	3	0.429185	0.0791923	CDH13, IRF6, TP63	479	9	8994	6.25887	1	1	1
GOTERM_BP_DIRECT	GO:0048265	response to pain	3	0.429185	0.0791923	RET, RELN, SLC6A2	479	9	8994	6.25887	1	1	1
GOTERM_BP_DIRECT	GO:0007417	central nervous system development	5	0.715308	0.0797885	BCAN, BTD, RELN, PTEN, HAPLN2	479	31	8994	3.02849	1	1	1
GOTERM_BP_DIRECT	GO:0001764	neuron migration	7	1.00143	0.0806971	RELN, UNK, TBX20, PEX5, MAPT, MYH10, DCLK1	479	57	8994	2.3059	1	1	1
GOTERM_BP_DIRECT	GO:0010596	negative regulation of endothelial cell migration	3	0.429185	0.0956092	DAB2IP, PTPRM, SLIT2	479	10	8994	5.63299	1	1	1
GOTERM_BP_DIRECT	GO:0033630	positive regulation of cell adhesion mediated by integrin	3	0.429185	0.0956092	RET, TGFB2, ADAM9	479	10	8994	5.63299	1	1	1
GOTERM_BP_DIRECT	GO:0001938	positive regulation of endothelial cell proliferation	5	0.715308	0.0956547	BMPR2, VASH2, HTR2B, CDH13, TGFBR1	479	33	8994	2.84494	1	1	1
GOTERM_BP_DIRECT	GO:0006890	retrograde vesicle-mediated transport, Golgi to ER	4	0.572246	0.0975697	COPA, NBAS, COG3, RAB6A	479	21	8994	3.5765	1	1	1
GOTERM_BP_DIRECT	GO:0030308	negative regulation of cell growth	7	1.00143	0.0977843	ST7L, TGFB2, BMPR2, EI24, ENO1, PHB, SLIT2	479	60	8994	2.19061	1	1	1
GOTERM_BP_DIRECT	GO:0006886	intracellular protein transport	12	1.71674	0.0998735	TOM1L1, RABGAP1L, SEC23A, COPA, TBC1D5, STX8, COG3, TBC1D8, ASPSCR1, TBC1D14, CHM, SNX8	479	134	8994	1.68149	1	1	1
GOTERM_MF_DIRECT	GO:0003774	motor activity	6	0.858369	0.0118581	MYH1E, MYH1F, MYH1A, MYH1B, MYH10, MYO1F	447	27	8532	4.24161	0.997338	1	1
GOTERM_MF_DIRECT	GO:0001077	transcriptional activator activity, RNA polymerase II core promoter proximal region sequence-specific binding	13	1.8598	0.0226641	ARNT2, MYOCD, PLAG1, NFATC3, EBF2, NRF1, HIF1A, MEOX1, ELF1, NFIA, TBX20, TP63, ZNF750	447	120	8532	2.06779	0.999989	1	1
GOTERM_MF_DIRECT	GO:0004702	receptor signaling protein serine/threonine kinase activity	7	1.00143	0.0232742	MAP3K3, MAP2K4, TGFB2, BMPR2, TAOK1, TGFBR1, MAP4K4	447	43	8532	3.10723	0.999992	1	1
GOTERM_MF_DIRECT	GO:0001046	core promoter sequence-specific DNA binding	6	0.858369	0.0303449	ARNT2, MYOCD, ARNT, NRF1, MEOX1, ZNF750	447	34	8532	3.36834	1	1	1
GOTERM_MF_DIRECT	GO:0001076	transcription factor activity, RNA polymerase II transcription factor binding	3	0.429185	0.0355466	MYOCD, GATA4, HIF1A	447	6	8532	9.54362	1	1	1
GOTERM_MF_DIRECT	GO:0016874	ligase activity	7	1.00143	0.0377178	UBE2F, ITCH, SMURF2, SMURF1, SIAH3, NEDD4, MIB2	447	48	8532	2.78356	1	1	1
GOTERM_MF_DIRECT	GO:0005516	calmodulin binding	5	0.715308	0.0558382	MARCKS, CALD1, EPB41, MYH1E, MYH1B	447	28	8532	3.40844	1	1	1
GOTERM_MF_DIRECT	GO:0003677	DNA binding	31	4.43491	0.056849	RB1, GTF2A1, KDM5B, FEN1, MCM8, TNFAIP3, GATA4, MYSM1, HIF1A, NPAS2, RDM1, BCLAF1, MIER1, NUSAP1, HDX, PPARGC1A, NCOA1, RFC3, H2AFY, SETDB1, EBF2, ASH1L, SSH2, RUNX2, SUPT3H, TADA2B, NFIA, CSDE1, POLR3H, SOS1, LCORL	447	426	8532	1.38898	1	1	1
GOTERM_MF_DIRECT	GO:0003779	actin binding	7	1.00143	0.0568938	MARCKS, CALD1, EPB41, MYH1E, MYH1B, SSH2, MYO1F	447	53	8532	2.52096	1	1	1
GOTERM_MF_DIRECT	GO:0051015	actin filament binding	6	0.858369	0.071945	WIPF2, PLS3, LCP1, CTNNA2, VCL, CORO1C	447	43	8532	2.66334	1	1	1
GOTERM_MF_DIRECT	GO:0004601	peroxidase activity	3	0.429185	0.0929191	TPO, PXDN, PTGS1	447	10	8532	5.72617	1	1	1
GOTERM_MF_DIRECT	GO:0005096	GTPase activator activity	12	1.71674	0.0951484	RABGAP1L, ACAP2, RALGAPB, TBC1D5, TBCD, TBC1D8, HTR2B, DAB2IP, TBC1D14, MYO9B, RASAL2, RGS6	447	135	8532	1.69664	1	1	1
GOTERM_CC_DIRECT	GO:0030016	myofibril	5	0.715308	0.0115608	KCNJ8, CALD1, MYH1E, MYH1B, ABRA	514	18	10057	5.43504	0.984071	1	1
GOTERM_CC_DIRECT	GO:0016459	myosin complex	7	1.00143	0.0188092	MYH1E, MYH1F, MYO9B, MYH1A, MYH1B, MYH10, MYO1F	514	42	10057	3.26102	0.998841	1	1
GOTERM_CC_DIRECT	GO:0005886	plasma membrane	69	9.87124	0.0263488	TENM1, FEN1, PTEN, TCIRG1, FGFRL1, ABRA, SPRED2, NPEPPS, GRM5, XPO6, ANXA7, PCDHAC2, RGS6, RALGPS2, GUCY1A2, LRRC45, COG3, ANO5, TGFBR1, CD2AP, MSH6, ACLY, ADCY9, DAAM1, STIM2, ADORA2B, CSDE1, PLSCR5, SCN8A, SLC9A9, CDH13, MAPT, ARHGEF7, SMPDL3B, DSCAML1, VCL, XPR1, LRPAP1, EPB41, SLC41A2, ANKRD11, PCDH15, ITPR2, PDS5A, ADD1, PIK3R5, RELN, CALD1, CDH23, CTNNA2, MYH10, OPCML, LINGO1, CNTN5, SMURF1…	514	1060	10057	1.27365	0.999926	1	1
GOTERM_CC_DIRECT	GO:0005667	transcription factor complex	13	1.8598	0.0301024	ATF7IP, ARNT2, XRCC6, KDM1A, LMO4, ARNT, GATA4, NRF1, LDB2, DACH2, NPAS2, E2F7, TP63	514	128	10057	1.98719	0.999981	1	1
GOTERM_CC_DIRECT	GO:0005829	cytosol	49	7.01001	0.0313455	FAF1, ADK, PPP2R2A, ENO1, NFU1, PPP3CA, MAP1LC3A, PSMD4, WWC3, RAC2, ANXA7, UBASH3A, KPNA3, RGS6, TP63, ARHGEF10, STX8, PRMT3, BPGM, TOM1L1, ACLY, TBC1D5, PEX5, SNRPG, LCP1, ARHGEF7, WDR45B, TNKS, GOSR1, HIF1A, FHIT, ACACA, VPS53, ALOX5, TBC1D14, CTNNA2, RAB6A, SNX8, ASPSCR1, KLHL3, RASSF9, CCDC88A, UCK2, NBEA, PPP2R2B, HOOK1, NEDD4, PDE3A, PLCD1	514	718	10057	1.33529	0.999988	1	1
GOTERM_CC_DIRECT	GO:0031235	intrinsic component of the cytoplasmic side of the plasma membrane	3	0.429185	0.0339707	NPHS2, DAB2IP, RASAL2	514	6	10057	9.78307	0.999995	1	1
GOTERM_CC_DIRECT	GO:0031965	nuclear membrane	11	1.57368	0.0348877	NUP205, SPAST, MRPS14, PHF20, NRXN1, ALOX5, CEP131, RCC1, DTX2, DGKH, PUM2	514	102	10057	2.11007	0.999997	1	1
GOTERM_CC_DIRECT	GO:0043005	neuron projection	11	1.57368	0.0348877	TENM1, NGFR, GRM5, ATCAY, PTEN, CDH13, MAPT, TRPV1, ARHGEF7, SLC6A2, SSTR5	514	102	10057	2.11007	0.999997	1	1
GOTERM_CC_DIRECT	GO:0005856	cytoskeleton	10	1.43062	0.0419687	TENM1, MARCKS, FRMD7, CALD1, EPB41, GAS2, SSH2, PLEKHH1, PTPN14, PTPN3	514	91	10057	2.15013	1	1	1
GOTERM_CC_DIRECT	GO:0005938	cell cortex	7	1.00143	0.0517036	EPS8, ITCH, EPB41, NEDD4, ITPR2, MYO9B, MYH10	514	53	10057	2.58421	1	1	1
GOTERM_CC_DIRECT	GO:0005737	cytoplasm	117	16.7382	0.0538681	PI4K2B, PID1, RCBTB1, DCAF7, TXN2, RDM1, NPEPPS, NUSAP1, PLS3, TNR, RCC1, OIP5, NEK3, KPNA3, TNS3, RGS6, MAP2K4, IL1R2, VASH2, MAPK8IP3, CD2AP, ACLY, DAAM1, FRMD7, PPA1, CMPK1, RTN4R, NUP205, EPB41, ANKRD11, PCDH15, KLHL11, RASAL2, EVPL, HIF1A, NPAS2, ACACA, PIK3R5, NUAK1, FGGY, BRINP1, PLXNA1, MORC2, UBE2F, DTNA, SMURF2, CNTN5, SIAH3, BDNF, SMURF1, TBCD, NFATC3, DUPD1, ARPC4, SSH2, PUM1, UBAC1, …	514	1984	10057	1.15385	1	1	1
GOTERM_CC_DIRECT	GO:0031982	vesicle	5	0.715308	0.0578679	NRXN1, STX8, LGR6, ANO5, CORO1C	514	29	10057	3.37347	1	1	1
GOTERM_CC_DIRECT	GO:0030426	growth cone	5	0.715308	0.0778759	FRMD7, DSCAM, IGF2BP1, MAPT, MYH10	514	32	10057	3.05721	1	1	1
GOTERM_CC_DIRECT	GO:1904115	axon cytoplasm	4	0.572246	0.0789441	BLOC1S4, BLOC1S6, SPAST, HIF1A	514	20	10057	3.91323	1	1	1
GOTERM_CC_DIRECT	GO:0043025	neuronal cell body	9	1.28755	0.0793792	RTN4R, TGFB2, BRINP1, FRMD7, KCND2, NRXN1, TMPRSS3, ARHGEF7, MYH10	514	88	10057	2.00108	1	1	1
GOTERM_CC_DIRECT	GO:0019898	extrinsic component of membrane	6	0.858369	0.0962345	BLOC1S6, FRMD7, EPB41, WDR45B, ASPSCR1, SNX8	514	48	10057	2.44577	1	1	1
GOTERM_CC_DIRECT	GO:0009898	cytoplasmic side of plasma membrane	4	0.572246	0.0990602	PTEN, ASPSCR1, ACP1, PTPN3	514	22	10057	3.55748	1	1	1
KEGG_PATHWAY	gga04010	MAPK signaling pathway	21	3.00429	0.00383408	MAP2K3, MAP2K4, MAP3K3, TGFB2, IL1R1, BDNF, NFATC3, MAPK8IP3, TGFBR1, MAPK8IP1, PPP3CA, FGF7, TAOK1, GNA12, MKNK2, RAC2, MAPT, SOS1, SOS2, MAP4K3, MAP4K4	217	211	4324	1.98318	0.369331	0.46009	0.46009
KEGG_PATHWAY	gga04530	Tight junction	9	1.28755	0.0344768	PPP2R2B, MYH1E, MYH1F, MYH1D, PPP2R2A, MYH1A, MYH1B, AMOTL1, MYH10	217	76	4324	2.35969	0.985157	1	1
KEGG_PATHWAY	gga03015	mRNA surveillance pathway	8	1.14449	0.0549452	CPSF4, HBS1L, PPP2R2B, PCF11, CSTF3, PPP2R5A, PPP2R2A, SRRM1	217	69	4324	2.31029	0.998865	1	1
KEGG_PATHWAY	gga04510	Focal adhesion	15	2.14592	0.0741421	ROCK2, LAMA4, PTEN, XIAP, PIK3R5, RELN, COL4A1, TNN, PDGFD, RAC2, ITGB8, TNR, SOS1, SOS2, VCL	217	184	4324	1.62442	0.999903	1	1
KEGG_PATHWAY	gga04540	Gap junction	8	1.14449	0.0978477	GUCY1A2, GRM5, ADCY9, PDGFD, HTR2B, ITPR2, SOS1, SOS2	217	79	4324	2.01785	0.999996	1	1
